# Supplementary material for: GUIDEseq: a bioconductor package to analyze GUIDE-Seq datasets for CRISPR-Cas nucleases
Source: BMC Genomics. 2017 May 15;18:379. doi: 10.1186/s12864-017-3746-y (PMC5433024; doi:10.1186/s12864-017-3746-y)
Supplement: Supplementary file 3 — An example output of GUIDEseq analysis. (XLSX 72 kb) [file 12864_2017_3746_MOESM3_ESM.xlsx]

## Sheet: HEK239site4 analysis 20bp wind
Supplemental Table 1. An example GUIDEseq output file.
offTarget name	peak_score	predicted_cleavage_score	gRNA.name	gRNAPlusPAM	offTarget_sequence	guideAlignment2OffTarget	offTargetStrand	mismatch.distance2PAM	n.PAM.mismatch	n.guide.mismatch	PAM.sequence	offTarget_Start	offTarget_End	chromosome	inExon	entrez_id	symbol
chr20:+:60010546:60010568	2421	0.631579	HEK239_site4	GGCACTGCGGCTGGAGGTGGNGG	TGCACTGCGGCCGGAGGAGGTGG	T..........C.....A..	+	20,9,3	0	3	TGG	60010546	60010568	chr20		1002	CDH4
chr19:-:33382075:33382097	2097	0.212121	HEK239_site4	GGCACTGCGGCTGGAGGTGGNGG	GGCTCTGCGGCTGGAGGGGGTGG	...T.............G..	-	17,3	0	2	TGG	33382075	33382097	chr19		84902	CEP89
chr10:+:126694858:126694880	1367	0.571429	HEK239_site4	GGCACTGCGGCTGGAGGTGGNGG	GGCACGACGGCTGGAGGTGGGGG	.....GA.............	+	15,14	0	2	GGG	126694858	126694880	chr10		1488	CTBP2
chr10:+:77103103:77103125	1108	0.578512	HEK239_site4	GGCACTGCGGCTGGAGGTGGNGG	GGCATCACGGCTGGAGGTGGAGG	....TCA.............	+	16,15,14	0	3	AGG	77103103	77103125	chr10		253264	ZNF503-AS1
chr15:-:41044236:41044258	1062	0.3125	HEK239_site4	GGCACTGCGGCTGGAGGTGGNGG	GGCGCTGCGGCGGGAGGTGGAGG	...G.......G........	-	17,9	0	2	AGG	41044236	41044258	chr15	TRUE	55177	RMDN3
chr20:+:31349756:31349778	1043	1	HEK239_site4	GGCACTGCGGCTGGAGGTGGNGG	GGCACTGCGGCTGGAGGTGGGGG	....................	+		0	0	GGG	31349756	31349778	chr20
chr19:-:38616180:38616202	1010	0.394333	HEK239_site4	GGCACTGCGGCTGGAGGTGGNGG	GGCACTGAGACTGGGGGTGGGGG	.......A.A....G.....	-	13,11,6	0	3	GGG	38616180	38616202	chr19		23094	SIPA1L3
chr13:+:39262912:39262934	938	0.498462	HEK239_site4	GGCACTGCGGCTGGAGGTGGNGG	AGCAGTGCGGCTAGAGGTGGTGG	A...G.......A.......	+	20,16,8	0	3	TGG	39262912	39262934	chr13	TRUE	341640	FREM2
chr6:-:160517875:160517897	784	0.346667	HEK239_site4	GGCACTGCGGCTGGAGGTGGNGG	GGCACTGCTGCTGGGGGTGGTGG	........T.....G.....	-	12,6	0	2	TGG	160517875	160517897	chr6		3482	IGF2R
chr10:+:13692620:13692642	740	0.278571	HEK239_site4	GGCACTGCGGCTGGAGGTGGNGG	GGCACTGGGGCTGGGGGAGGGGG	.......G......G..A..	+	13,6,3	0	3	GGG	13692620	13692642	chr10		8559	PRPF18
chr20:+:45342994:45343016	735	0.1625	HEK239_site4	GGCACTGCGGCTGGAGGTGGNGG	GGCACTGAGGGTGGAGGTGGGGG	.......A..G.........	+	13,10	0	2	GGG	45342994	45343016	chr20		81031	SLC2A10
chr13:-:27629404:27629426	678	0.197802	HEK239_site4	GGCACTGCGGCTGGAGGTGGNGG	GGCACTGGGGTTGGAGGTGGGGG	.......G..T.........	-	13,10	0	2	GGG	27629404	27629426	chr13
chr17:-:75429274:75429296	614	0.717949	HEK239_site4	GGCACTGCGGCTGGAGGTGGNGG	GACACCACGGCTGGAGATGGTGG	.A...CA.........A...	-	19,15,14,4	0	4	TGG	75429274	75429296	chr17		10801	SEPT9
chr20:-:1151848:1151870	548	0.375	HEK239_site4	GGCACTGCGGCTGGAGGTGGNGG	GGCACTGTGGCTGCAGGTGGAGG	.......T.....C......	-	13,7	0	2	AGG	1151848	1151870	chr20
chr16:+:50300330:50300352	530	0.34125	HEK239_site4	GGCACTGCGGCTGGAGGTGGNGG	AGCACTGTGGCTGGGGGAGGGGG	A......T......G..A..	+	20,13,6,3	0	4	GGG	50300330	50300352	chr16
chr7:+:54561421:54561443	526	0.2925	HEK239_site4	GGCACTGCGGCTGGAGGTGGNGG	AGGACTGCGGCTGGGGGTGGTGG	A.G...........G.....	+	20,18,6	0	3	TGG	54561421	54561443	chr7
chr19:-:41220519:41220541	451	0.375	HEK239_site4	GGCACTGCGGCTGGAGGTGGNGG	GGCAATGTGGCTGAAGGTGGGGG	....A..T.....A......	-	16,13,7	0	3	GGG	41220519	41220541	chr19	TRUE	79934	ADCK4
chr17:-:176296:176318	365	0.816667	HEK239_site4	GGCACTGCGGCTGGAGGTGGNGG	TGCACTGTGGCTGGAGATGGGGG	T......T........A...	-	20,13,4	0	3	GGG	176296	176318	chr17		9501	RPH3AL
chr1:-:171018454:171018476	357	0.289286	HEK239_site4	GGCACTGCGGCTGGAGGTGGNGG	GCCACTGGGGCTGGGGGTGGGGG	.C.....G......G.....	-	19,13,6	0	3	GGG	171018454	171018476	chr1		80133	MROH9
chr20:-:60895665:60895687	341	0.238776	HEK239_site4	GGCACTGCGGCTGGAGGTGGNGG	GGCACAGCAGCTGGAGGTGCTGG	.....A..A..........C	-	15,12,1	0	3	TGG	60895665	60895687	chr20	TRUE	3911	LAMA5
chr7:+:110143134:110143156	270	0.41082	HEK239_site4	GGCACTGCGGCTGGAGGTGGNGG	GCCACTGCAGCTAGAGGTGGAGG	.C......A...A.......	+	19,12,8	0	3	AGG	110143134	110143156	chr7
chr3:-:51725446:51725468	260	0.371212	HEK239_site4	GGCACTGCGGCTGGAGGTGGNGG	GGCTCTGTGGCTGGAGGAGGTGG	...T...T.........A..	-	17,13,3	0	3	TGG	51725446	51725468	chr3		51368	TEX264
chr20:-:37471337:37471359	258	0.20475	HEK239_site4	GGCACTGCGGCTGGAGGTGGNGG	AGCACTGTGCCTGGGGGTGGGGG	A......T.C....G.....	-	20,13,11,6	0	4	GGG	37471337	37471359	chr20		26051	PPP1R16B
chr19:-:46887168:46887190	243	0.171875	HEK239_site4	GGCACTGCGGCTGGAGGTGGNGG	GAGGCTGCGGCTGGGGGTGGAGG	.AGG..........G.....	-	19,18,17,6	0	4	AGG	46887168	46887190	chr19		5536	PPP5C
chr7:-:134872026:134872048	231	0.34125	HEK239_site4	GGCACTGCGGCTGGAGGTGGNGG	AGCACTGTGGCTGGGGGAGGCGG	A......T......G..A..	-	20,13,6,3	0	4	CGG	134872026	134872048	chr7		29062	WDR91
chr18:-:37194552:37194574	210	0.107143	HEK239_site4	GGCACTGCGGCTGGAGGTGGNGG	GGCACTGCGGGTGGAGGCGGGGG	..........G......C..	-	10,3	0	2	GGG	37194552	37194574	chr18		647946	MIR924HG
chr3:-:10418950:10418972	207	0.371901	HEK239_site4	GGCACTGCGGCTGGAGGTGGNGG	GGCTCCGCAGCTGGAGGTGGGGG	...T.C..A...........	-	17,15,12	0	3	GGG	10418950	10418972	chr3		491	ATP2B2
chr16:+:88716117:88716139	206	0.220408	HEK239_site4	GGCACTGCGGCTGGAGGTGGNGG	AGCACGGCAGCTGGAGGAGGGGG	A....G..A........A..	+	20,15,12,3	0	4	GGG	88716117	88716139	chr16	TRUE	1535	CYBA
chr4:+:56815182:56815204	206	0.244898	HEK239_site4	GGCACTGCGGCTGGAGGTGGNGG	GGCAATGCGGCTGGAGGCGGAGG	....A............C..	+	16,3	0	2	AGG	56815182	56815204	chr4	TRUE	9662	CEP135
chr9:+:133039159:133039181	195	0.272727	HEK239_site4	GGCACTGCGGCTGGAGGTGGNGG	GTCACTGCAGCTGGAGGAGGGGG	.T......A........A..	+	19,12,3	0	3	GGG	133039159	133039181	chr9
chr3:-:53375989:53376011	169	0.361722	HEK239_site4	GGCACTGCGGCTGGAGGTGGNGG	GGCTCTGAGGCCAGAGGTGGTGG	...T...A...CA.......	-	17,13,9,8	0	4	TGG	53375989	53376011	chr3		55802	DCP1A
chr3:-:49055358:49055380	156	0	HEK239_site4	GGCACTGCGGCTGGAGGTGGNGG	GGGACTGCGGCTGGAGGTGGGAA	..G.................	-	18	2	1	GAA	49055358	49055380	chr3		55152	DALRD3
chr1:+:201067361:201067383	153	0.210989	HEK239_site4	GGCACTGCGGCTGGAGGTGGNGG	GGCACTGCTGCTAGAGGTGCAGG	........T...A......C	+	12,8,1	0	3	AGG	201067361	201067383	chr1		779	CACNA1S
chr19:+:1295070:1295092	146	0.44	HEK239_site4	GGCACTGCGGCTGGAGGTGGNGG	GACACTGAGGCAGGAGGTGGGGG	.A.....A...A........	+	19,13,9	0	3	GGG	1295070	1295092	chr19		1943	EFNA2
chr7:+:1397382:1397404	136	0.376071	HEK239_site4	GGCACTGCGGCTGGAGGTGGNGG	AGCACTGCAGCTGGGAGTGGAGG	A.......A.....GA....	+	20,12,6,5	0	4	AGG	1397382	1397404	chr7
chr22:+:30130848:30130870	135	0.333898	HEK239_site4	GGCACTGCGGCTGGAGGTGGNGG	GGCTGTGCGGCCAGAGGTGGAGG	...TG......CA.......	+	17,16,9,8	0	4	AGG	30130848	30130870	chr22		55954	ZMAT5
chr14:+:24740254:24740276	118	0.30625	HEK239_site4	GGCACTGCGGCTGGAGGTGGNGG	GGCACTGCCACTGGGGGTGAGGG	........CA....G....A	+	12,11,6,1	0	4	GGG	24740254	24740276	chr14		5875	RABGGTA
chr2:-:45247398:45247420	113	0.628205	HEK239_site4	GGCACTGCGGCTGGAGGTGGNGG	GACACCGTGACTGGAGGTGGAGG	.A...C.T.A..........	-	19,15,13,11	0	4	AGG	45247398	45247420	chr2
chr8:+:119227129:119227151	112	0.710938	HEK239_site4	GGCACTGCGGCTGGAGGTGGNGG	GGCACAATGGCTGGAGGTGAAGG	.....AAT...........A	+	15,14,13,1	0	4	AGG	119227129	119227151	chr8		401474	SAMD12
chr13:-:88900986:88901008	99	0.38854	HEK239_site4	GGCACTGCGGCTGGAGGTGGNGG	CACACTGCAGCTGGAGGTGGTGG	CA......A...........	-	20,19,12	0	3	TGG	88900986	88901008	chr13
chr5:-:1832932:1832954	99	0.351675	HEK239_site4	GGCACTGCGGCTGGAGGTGGNGG	GGCTCTGTGGCCGGAGGAGGCGG	...T...T...C.....A..	-	17,13,9,3	0	4	CGG	1832932	1832954	chr5
chr20:+:60080537:60080559	98	0.289286	HEK239_site4	GGCACTGCGGCTGGAGGTGGNGG	AGCACTGCAGATGGAGGAGGCGG	A.......A.A......A..	+	20,12,10,3	0	4	CGG	60080537	60080559	chr20		1002	CDH4
chr2:-:152827909:152827931	97	0.114286	HEK239_site4	GGCACTGCGGCTGGAGGTGGNGG	GGCACTTCGGTTGGGGGTGGGGG	......T...T...G.....	-	14,10,6	0	3	GGG	152827909	152827931	chr2		785	CACNB4
chr14:+:88773014:88773036	95	0.250714	HEK239_site4	GGCACTGCGGCTGGAGGTGGNGG	AGCACTGGGGCTGGGGGAGGGGG	A......G......G..A..	+	20,13,6,3	0	4	GGG	88773014	88773036	chr14		54207	KCNK10
chr6:-:36761674:36761696	85	0.317896	HEK239_site4	GGCACTGCGGCTGGAGGTGGNGG	CCCACTGGGGCTGGAGGTGGGGG	CC.....G............	-	20,19,13	0	3	GGG	36761674	36761696	chr6		57699	CPNE5
chr17:-:29815557:29815579	82	0.013158	HEK239_site4	GGCACTGCGGCTGGAGGTGGNGG	GGCGCTGCGGCCGGAGGTGGGGC	...G.......C........	-	17,9	1	2	GGC	29815557	29815579	chr17		84440	RAB11FIP4
chr17:-:72251116:72251138	81	0.413574	HEK239_site4	GGCACTGCGGCTGGAGGTGGNGG	GGTACTCTGGCTGGAGGTGGTGG	..T...CT............	-	18,14,13	0	3	TGG	72251116	72251138	chr17		94015	TTYH2
chr10:-:126752482:126752504	74	0.026391	HEK239_site4	GGCACTGCGGCTGGAGGTGGNGG	GGCACTGCAGCCTGGGGGTGGGG	........A..CT.G..GT.	-	12,9,8,6,3,2	0	6	GGG	126752482	126752504	chr10		1488	CTBP2
chr3:-:184289219:184289241	65	0.371429	HEK239_site4	GGCACTGCGGCTGGAGGTGGNGG	GGCACGGAGGCTGGAAGTGGGGG	.....G.A.......A....	-	15,13,5	0	3	GGG	184289219	184289241	chr3		2049	EPHB3
chr9:+:139522884:139522906	64	0.147368	HEK239_site4	GGCACTGCGGCTGGAGGTGGNGG	GCCACAGCGGCCGGAGGTGGCAG	.C...A.....C........	+	19,15,9	1	3	CAG	139522884	139522906	chr9
chr5:-:177676320:177676342	63	0.042067	HEK239_site4	GGCACTGCGGCTGGAGGTGGNGG	GCCACTGTGGCTGGAGGTGGGGA	.C.....T............	-	19,13	1	2	GGA	177676320	177676342	chr5		91522	COL23A1
chr7:+:139244390:139244412	62	0.430769	HEK239_site4	GGCACTGCGGCTGGAGGTGGNGG	GCCACTGCGACTGGAGGAGGGGG	.C.......A.......A..	+	19,11,3	0	3	GGG	139244390	139244412	chr7
chr3:-:52035826:52035848	60	0.339509	HEK239_site4	GGCACTGCGGCTGGAGGTGGNGG	GGCACTGAATCTGGAGGTGGGGG	.......AAT..........	-	13,12,11	0	3	GGG	52035826	52035848	chr3
chr20:-:61810733:61810755	58	0.254545	HEK239_site4	GGCACTGCGGCTGGAGGTGGNGG	GTCACTGCGGCTGCAGATGGCGG	.T...........C..A...	-	19,7,4	0	3	CGG	61810733	61810755	chr20
chr16:-:28266962:28266984	55	0.25974	HEK239_site4	GGCACTGCGGCTGGAGGTGGNGG	GGCTCTTCGGCTGGAGGTAGCGG	...T..T...........A.	-	17,14,2	0	3	CGG	28266962	28266984	chr16
chr12:+:53453540:53453562	54	0.155556	HEK239_site4	GGCACTGCGGCTGGAGGTGGNGG	TGGACTGCGGCTGGAGAGGGAGG	T.G.............AG..	+	20,18,4,3	0	4	AGG	53453540	53453562	chr12	TRUE	23371	TNS2
chr14:-:21993449:21993471	53	0.258194	HEK239_site4	GGCACTGCGGCTGGAGGTGGNGG	GGTACAGCGGCTGGGGGAGGCGG	..T..A........G..A..	-	18,15,6,3	0	4	CGG	21993449	21993471	chr14	TRUE	6297	SALL2
chr2:-:25348461:25348483	53	0.196605	HEK239_site4	GGCACTGCGGCTGGAGGTGGNGG	GGAACTGTGGCTGGAGGTGGCAG	..A....T............	-	18,13	1	2	CAG	25348461	25348483	chr2		22979	EFR3B
chr9:-:136602364:136602386	52	0.48	HEK239_site4	GGCACTGCGGCTGGAGGTGGNGG	GGCACTGGGGCAGGAGATGGGGG	.......G...A....A...	-	13,9,4	0	3	GGG	136602364	136602386	chr9		1757	SARDH
chr3:+:52321867:52321889	51	0.141852	HEK239_site4	GGCACTGCGGCTGGAGGTGGNGG	GGCACCGCGGCCGGAGCTGTGGG	.....C.....C....C..T	+	15,9,4,1	0	4	GGG	52321867	52321889	chr3	TRUE	132158	GLYCTK
chr17:+:16982369:16982391	47	0.157143	HEK239_site4	GGCACTGCGGCTGGAGGTGGNGG	CAGACTGCGGCAGGGGGTGGCGG	CAG........A..G.....	+	20,19,18,9,6	0	5	CGG	16982369	16982391	chr17		23164	MPRIP
chr9:+:140205560:140205582	45	0.158824	HEK239_site4	GGCACTGCGGCTGGAGGTGGNGG	GGCCCTGGGGCTGGAGGTGTTGG	...C...G...........T	+	17,13,1	0	3	TGG	140205560	140205582	chr9		54932	EXD3
chr5:+:3606813:3606835	42	0.586667	HEK239_site4	GGCACTGCGGCTGGAGGTGGNGG	GACACAACGGCAGGAGGTGGCGG	.A...AA....A........	+	19,15,14,9	0	4	CGG	3606813	3606835	chr5
chr8:-:144781295:144781317	41	0.008773	HEK239_site4	GGCACTGCGGCTGGAGGTGGNGG	GACACTGCAGCTGGAGGTGGGGT	.A......A...........	-	19,12	1	2	GGT	144781295	144781317	chr8		286075	ZNF707
chr15:+:34081529:34081551	39	0.373846	HEK239_site4	GGCACTGCGGCTGGAGGTGGNGG	AGCACTGTAGCAAGAGGTGGAGG	A......TA..AA.......	+	20,13,12,9,8	0	5	AGG	34081529	34081551	chr15		6263	RYR3
chr20:+:24376040:24376062	39	0.530526	HEK239_site4	GGCACTGCGGCTGGAGGTGGNGG	GGCACTGAGACCAGAGGTGGTGG	.......A.A.CA.......	+	13,11,9,8	0	4	TGG	24376040	24376062	chr20
chr6:+:51500456:51500478	36	0.449167	HEK239_site4	GGCACTGCGGCTGGAGGTGGNGG	GACACAGTGGCTGGAGGTGTGGG	.A...A.T...........T	+	19,15,13,1	0	4	GGG	51500456	51500478	chr6		5314	PKHD1
chr1:-:204463905:204463927	35	0.063025	HEK239_site4	GGCACTGCGGCTGGAGGTGGNGG	GGCGCTGCGGCTGGAGCCGGCGG	...G............CC..	-	17,4,3	0	3	CGG	204463905	204463927	chr1
chr10:-:73435242:73435264	31	0.150413	HEK239_site4	GGCACTGCGGCTGGAGGTGGNGG	GTAACTGCGGCTGGCGGTGGTGG	.TA...........C.....	-	19,18,6	0	3	TGG	73435242	73435264	chr10		64072	CDH23
chr5:+:54469265:54469287	28	0.215784	HEK239_site4	GGCACTGCGGCTGGAGGTGGNGG	GCCACCGCGGCAGGAGGCGGAGG	.C...C.....A.....C..	+	19,15,9,3	0	4	AGG	54469265	54469287	chr5
chr14:-:95761243:95761265	27	0.141544	HEK239_site4	GGCACTGCGGCTGGAGGTGGNGG	GGCACTCTGGCTGGAGCTGGGGG	......CT........C...	-	14,13,4	0	3	GGG	95761243	95761265	chr14		79789	CLMN
chr16:+:1029961:1029983	27	0.319737	HEK239_site4	GGCACTGCGGCTGGAGGTGGNGG	GGCACTGCAGACGGAGGTGTGGG	........A.AC.......T	+	12,10,9,1	0	4	GGG	1029961	1029983	chr16	TRUE	64788	LMF1
chr9:-:138465745:138465767	25	0.521053	HEK239_site4	GGCACTGCGGCTGGAGGTGGNGG	TACACTGCGGCCGGGAGTGGTGG	TA.........C..GA....	-	20,19,9,6,5	0	5	TGG	138465745	138465767	chr9
chr13:-:41969952:41969974	24	0.410329	HEK239_site4	GGCACTGCGGCTGGAGGTGGNGG	AACACTGTGGCCGGGGGTGGTGG	AA.....T...C..G.....	-	20,19,13,9,6	0	5	TGG	41969952	41969974	chr13
chr12:+:113935444:113935466	23	0.164706	HEK239_site4	GGCACTGCGGCTGGAGGTGGNGG	GGCCCTGCGGCTGGAGATATGGG	...C............A.AT	+	17,4,2,1	0	4	GGG	113935444	113935466	chr12
chr4:-:183980131:183980153	23	0.167521	HEK239_site4	GGCACTGCGGCTGGAGGTGGNGG	GGCACTGTGGCAAGAGGTGGGAG	.......T...AA.......	-	13,9,8	1	3	GAG	183980131	183980153	chr4
chr6:-:33611478:33611500	23	0.179082	HEK239_site4	GGCACTGCGGCTGGAGGTGGNGG	GGCACTGGGGCTGGGGGTGCAGG	.......G......G....C	-	13,6,1	0	3	AGG	33611478	33611500	chr6		3710	ITPR3
chrX:+:101411037:101411059	22	0.07619	HEK239_site4	GGCACTGCGGCTGGAGGTGGNGG	CGCAGTGCGGCAGGAGGGTGGGG	C...G......A.....GT.	+	20,16,9,3,2	0	5	GGG	101411037	101411059	chrX
chr5:+:96338742:96338764	21	0.30375	HEK239_site4	GGCACTGCGGCTGGAGGTGGNGG	AGCACTGGGGATGGAGGTGTAGG	A......G..A........T	+	20,13,10,1	0	4	AGG	96338742	96338764	chr5		4012	LNPEP
chr15:+:101714907:101714929	19	0.008025	HEK239_site4	GGCACTGCGGCTGGAGGTGGNGG	GGCGCAGCGGCTGGAGGAGGTGC	...G.A...........A..	+	17,15,3	1	3	TGC	101714907	101714929	chr15
chr19:-:10333304:10333326	19	0.046296	HEK239_site4	GGCACTGCGGCTGGAGGTGGNGG	GAAACCACGGCTGGAGGTGGGGA	.AA..CA.............	-	19,18,15,14	1	4	GGA	10333304	10333326	chr19	TRUE	9294	S1PR2
chr12:-:48045640:48045662	18	0.125827	HEK239_site4	GGCACTGCGGCTGGAGGTGGNGG	AGCACAGCGGCTGGAGAAGGCAG	A....A..........AA..	-	20,15,4,3	1	4	CAG	48045640	48045662	chr12
chr22:+:43768258:43768280	18	0.072	HEK239_site4	GGCACTGCGGCTGGAGGTGGNGG	AGCACTGCGCTTGGGGGTGGGGG	A........CT...G.....	+	20,11,10,6	0	4	GGG	43768258	43768280	chr22
chr3:+:23651513:23651535	17	0.139286	HEK239_site4	GGCACTGCGGCTGGAGGTGGNGG	GGCACAGCAGGTGGAGGTGGAGG	.....A..A.G.........	+	15,12,10	0	3	AGG	23651513	23651535	chr3
chr5:-:139284041:139284063	17	0.119388	HEK239_site4	GGCACTGCGGCTGGAGGTGGNGG	GGCACTGAGGCTGCAGGCGGCGG	.......A.....C...C..	-	13,7,3	0	3	CGG	139284041	139284063	chr5		9542	NRG2
chr9:+:5020574:5020596	17	0.27551	HEK239_site4	GGCACTGCGGCTGGAGGTGGNGG	TGCACTGCAGCTGCAGGTGGAGG	T.......A....C......	+	20,12,7	0	3	AGG	5020574	5020596	chr9		3717	JAK2
chr17:+:64544860:64544882	16	0.228571	HEK239_site4	GGCACTGCGGCTGGAGGTGGNGG	GGCAGGGCGGCTGGAGGAGGTGG	....GG...........A..	+	16,15,3	0	3	TGG	64544860	64544882	chr17		5578	PRKCA
chr2:-:241640848:241640870	16	0.296053	HEK239_site4	GGCACTGCGGCTGGAGGTGGNGG	GGGGCTGCGGCCGGAGGTGGTGG	..GG.......C........	-	18,17,9	0	3	TGG	241640848	241640870	chr2
chr2:+:242591374:242591396	16	0.450296	HEK239_site4	GGCACTGCGGCTGGAGGTGGNGG	AGAACTGAGGCCGGAGGTGAGGG	A.A....A...C.......A	+	20,18,13,9,1	0	5	GGG	242591374	242591396	chr2	TRUE	23192	ATG4B
chr14:-:31179508:31179530	15	0	HEK239_site4	GGCACTGCGGCTGGAGGTGGNGG	GGCTCTTCTGGTAGTGGTGGCAA	...T..T.T.G.A.T.....	-	17,14,12,10,8,6	2	6	CAA	31179508	31179530	chr14		23256	SCFD1
chr9:-:74103949:74103971	15	0.312	HEK239_site4	GGCACTGCGGCTGGAGGTGGNGG	GGCACTGCAGCAGGGGATGGGGG	........A..A..G.A...	-	12,9,6,4	0	4	GGG	74103949	74103971	chr9
chr15:+:80601323:80601345	14	0.188383	HEK239_site4	GGCACTGCGGCTGGAGGTGGNGG	GACACCTCGGCTGGAGGTGCAGG	.A...CT............C	+	19,15,14,1	0	4	AGG	80601323	80601345	chr15		283688	LINC00927
chr12:+:55427936:55427958	13	0.364	HEK239_site4	GGCACTGCGGCTGGAGGTGGNGG	GGCACTGAGAAAGGAGGTGGAGG	.......A.AAA........	+	13,11,10,9	0	4	AGG	55427936	55427958	chr12
chr22:-:35746277:35746299	13	0.435165	HEK239_site4	GGCACTGCGGCTGGAGGTGGNGG	GACACTAGGGCAGGAGGTGGAGG	.A....AG...A........	-	19,14,13,9	0	4	AGG	35746277	35746299	chr22
chr7:-:48144875:48144897	13	0.097239	HEK239_site4	GGCACTGCGGCTGGAGGTGGNGG	AGCACTGGGGCTGGAGCTAGAGG	A......G........C.A.	-	20,13,4,2	0	4	AGG	48144875	48144897	chr7		7378	UPP1
chr8:-:20854494:20854516	13	0.257143	HEK239_site4	GGCACTGCGGCTGGAGGTGGNGG	GGCACTGGGGCTGGAGACGGGGG	.......G........AC..	-	13,4,3	0	3	GGG	20854494	20854516	chr8
chr12:-:131356921:131356943	12	0.328421	HEK239_site4	GGCACTGCGGCTGGAGGTGGNGG	GGAACGGCGGCCGGAGGTGTAGG	..A..G.....C.......T	-	18,15,9,1	0	4	AGG	131356921	131356943	chr12	TRUE	5901	RAN
chr14:-:63796582:63796604	12	0.038194	HEK239_site4	GGCACTGCGGCTGGAGGTGGNGG	GACACTAAGGCTGGAGGTGGGGA	.A....AA............	-	19,14,13	1	3	GGA	63796582	63796604	chr14
chr19:-:14024143:14024165	12	0	HEK239_site4	GGCACTGCGGCTGGAGGTGGNGG	GGCATCGGGGTTGGCGGGGGGTC	....TC.G..T...C..G..	-	16,15,13,10,6,3	2	6	GTC	14024143	14024165	chr19		54862	CC2D1A
chr2:+:6961239:6961261	12	0.114545	HEK239_site4	GGCACTGCGGCTGGAGGTGGNGG	AGCTCTGCGGCAGGAGTTGGAGG	A..T.......A....T...	+	20,17,9,4	0	4	AGG	6961239	6961261	chr2
chr20:+:60174554:60174576	12	0.302885	HEK239_site4	GGCACTGCGGCTGGAGGTGGNGG	CCCACTGTGGCTGGAGGTGTGGG	CC.....T...........T	+	20,19,13,1	0	4	GGG	60174554	60174576	chr20		1002	CDH4
chr3:-:130508519:130508541	12	0.191952	HEK239_site4	GGCACTGCGGCTGGAGGTGGNGG	GACACTGTGGCTGGAAGTGGAAG	.A.....T.......A....	-	19,13,5	1	3	AAG	130508519	130508541	chr3
chr1:-:160016379:160016401	11	0	HEK239_site4	GGCACTGCGGCTGGAGGTGGNGG	GGCACTACAGCTGGAGGTGGCAA	......A.A...........	-	14,12	2	2	CAA	160016379	160016401	chr1		3766	KCNJ10
chr2:+:96016373:96016395	11	0.008177	HEK239_site4	GGCACTGCGGCTGGAGGTGGNGG	AGCACAGAGGCTGGAGGTGGGGT	A....A.A............	+	20,15,13	1	3	GGT	96016373	96016395	chr2		30818	KCNIP3
chr6:+:158452372:158452394	11	0.090947	HEK239_site4	GGCACTGCGGCTGGAGGTGGNGG	AGCTCTGTGGCTGGAGGTGTGAG	A..T...T...........T	+	20,17,13,1	1	4	GAG	158452372	158452394	chr6		8871	SYNJ2
chr7:+:157443376:157443398	11	0.391741	HEK239_site4	GGCACTGCGGCTGGAGGTGGNGG	GGCACTGGGTCTGAAGGTGGAGG	.......G.T...A......	+	13,11,7	0	3	AGG	157443376	157443398	chr7		5799	PTPRN2
chr1:+:64277287:64277309	10	0.001899	HEK239_site4	GGCACTGCGGCTGGAGGTGGNGG	GCCTTTGGGACTGGAGGTGTGGT	.C.TT..G.A.........T	+	19,17,16,13,11,1	1	6	GGT	64277287	64277309	chr1		4919	ROR1
chr21:-:46875419:46875441	10	0.060504	HEK239_site4	GGCACTGCGGCTGGAGGTGGNGG	GGCAGTGCGGCTGGAGCTGCGGG	....G...........C..C	-	16,4,1	0	3	GGG	46875419	46875441	chr21	TRUE	80781	COL18A1
chr3:-:142741799:142741821	10	0.309375	HEK239_site4	GGCACTGCGGCTGGAGGTGGNGG	GGCAGTCCGGATGGAGGTGGGGG	....G.C...A.........	-	16,14,10	0	3	GGG	142741799	142741821	chr3	TRUE	23350	U2SURP
chr3:+:66705558:66705580	10	0.128571	HEK239_site4	GGCACTGCGGCTGGAGGTGGNGG	GGCACTGGGGCAGGAGTTGGGGG	.......G...A....T...	+	13,9,4	0	3	GGG	66705558	66705580	chr3
chr7:+:135002217:135002239	10	0.024306	HEK239_site4	GGCACTGCGGCTGGAGGTGGNGG	GGCACTAACGCTGGAGGTGGGGA	......AAC...........	+	14,13,12	1	3	GGA	135002217	135002239	chr7
chr15:-:71686922:71686944	9	0.339394	HEK239_site4	GGCACTGCGGCTGGAGGTGGNGG	TGCTCTGCGGCAGGAGGAGGAGG	T..T.......A.....A..	-	20,17,9,3	0	4	AGG	71686922	71686944	chr15		79875	THSD4
chr16:+:67742843:67742865	9	0.474335	HEK239_site4	GGCACTGCGGCTGGAGGTGGNGG	AGCACTGGGGCCAGAGGTGAGGG	A......G...CA......A	+	20,13,9,8,1	0	5	GGG	67742843	67742865	chr16		81577	GFOD2
chr16:+:89469235:89469257	9	0.021429	HEK239_site4	GGCACTGCGGCTGGAGGTGGNGG	GGCACTGCGGGAGGAGGTGGGCG	..........GA........	+	10,9	1	2	GCG	89469235	89469257	chr16		29123	ANKRD11
chr17:-:38478442:38478464	9	0.340909	HEK239_site4	GGCACTGCGGCTGGAGGTGGNGG	GGCACCTTGGCTGAAGGTGGGGG	.....CTT.....A......	-	15,14,13,7	0	4	GGG	38478442	38478464	chr17		5914	RARA
chr19:-:15302530:15302552	9	0.208213	HEK239_site4	GGCACTGCGGCTGGAGGTGGNGG	GGCACTGCGGCCAGAGGGAGCGG	...........CA....GA.	-	9,8,3,2	0	4	CGG	15302530	15302552	chr19		4854	NOTCH3
chr19:-:5713000:5713022	9	0.120372	HEK239_site4	GGCACTGCGGCTGGAGGTGGNGG	AGCACTGAGGCCAGAGCTGGGGG	A......A...CA...C...	-	20,13,9,8,4	0	5	GGG	5713000	5713022	chr19		9361	LONP1
chr2:-:234570374:234570396	9	0.000871	HEK239_site4	GGCACTGCGGCTGGAGGTGGNGG	AGGACTGCAGCTGTGGTTGGCGA	A.G.....A....TG.T...	-	20,18,12,7,6,4	1	6	CGA	234570374	234570396	chr2		54576	UGT1A8
chr2:-:98637976:98637998	9	0.3	HEK239_site4	GGCACTGCGGCTGGAGGTGGNGG	GGCACTGGGAATGGAGGTTGGGG	.......G.AA.......T.	-	13,11,10,2	0	4	GGG	98637976	98637998	chr2
chr4:+:82962277:82962299	9	0.24478	HEK239_site4	GGCACTGCGGCTGGAGGTGGNGG	AAGACTGGGGCTGGAGGTGGGGG	AAG....G............	+	20,19,18,13	0	4	GGG	82962277	82962299	chr4
chr1:+:1956135:1956157	8	0.106433	HEK239_site4	GGCACTGCGGCTGGAGGTGGNGG	GGCACTGAGGCCGGAGGAGGAAG	.......A...C.....A..	+	13,9,3	1	3	AAG	1956135	1956157	chr1		2563	GABRD
chr17:-:78413129:78413151	8	0.134615	HEK239_site4	GGCACTGCGGCTGGAGGTGGNGG	GGCACTGCCCCTGGAGGAGAGGG	........CC.......A.A	-	12,11,3,1	0	4	GGG	78413129	78413151	chr17
chr19:+:2261411:2261433	8	0	HEK239_site4	GGCACTGCGGCTGGAGGTGGNGG	GGCACTGACTCTGGATGGAGACG	.......ACT.....T.GA.	+	13,12,11,5,3,2	1	6	ACG	2261411	2261433	chr19
chr22:+:49132886:49132908	8	0.214898	HEK239_site4	GGCACTGCGGCTGGAGGTGGNGG	AGCACAGCAGCTGCAGGTGGGGG	A....A..A....C......	+	20,15,12,7	0	4	GGG	49132886	49132908	chr22		25817	FAM19A5
chrX:+:123096961:123096983	8	0.121558	HEK239_site4	GGCACTGCGGCTGGAGGTGGNGG	AGCACCGCTGCTGGGGGCGGGGG	A....C..T.....G..C..	+	20,15,12,6,3	0	5	GGG	123096961	123096983	chrX		10735	STAG2
chr1:-:12259802:12259824	7	0.070312	HEK239_site4	GGCACTGCGGCTGGAGGTGGNGG	AGCACTGCAGCGGGAGGTGAGAG	A.......A..G.......A	-	20,12,9,1	1	4	GAG	12259802	12259824	chr1		7133	TNFRSF1B
chr10:-:45317428:45317450	7	0.072727	HEK239_site4	GGCACTGCGGCTGGAGGTGGNGG	GGCTCTGCAGCTGTAGGAGGAGG	...T....A....T...A..	-	17,12,7,3	0	4	AGG	45317428	45317450	chr10		220980	TMEM72-AS1
chr11:+:61441047:61441069	7	0	HEK239_site4	GGCACTGCGGCTGGAGGTGGNGG	GCCACTGCGCCTGGTTGAAGTCT	.C.......C....TT.AA.	+	19,11,6,5,3,2	2	6	TCT	61441047	61441069	chr11
chr12:+:104234575:104234597	7	0.036497	HEK239_site4	GGCACTGCGGCTGGAGGTGGNGG	CTGCCTGCGGCTGGGGGTGTGGG	CTGC..........G....T	+	20,19,18,17,6,1	0	6	GGG	104234575	104234597	chr12		51559	NT5DC3
chr14:+:35403731:35403753	7	0.002799	HEK239_site4	GGCACTGCGGCTGGAGGTGGNGG	AGCCCAGCGGGTGGAGCTTGCAG	A..C.A....G.....C.T.	+	20,17,15,10,4,2	1	6	CAG	35403731	35403753	chr14
chr16:-:31092973:31092995	7	0.000495	HEK239_site4	GGCACTGCGGCTGGAGGTGGNGG	GGTGCTGCTGCTGGTGCTGCACG	..TG....T.....T.C..C	-	18,17,12,6,4,1	1	6	ACG	31092973	31092995	chr16	TRUE	9726	ZNF646
chr16:-:67830377:67830399	7	0.001383	HEK239_site4	GGCACTGCGGCTGGAGGTGGNGG	AGCCCTCAGGGTGGAGGTGGTTG	A..C..CA..G.........	-	20,17,14,13,10	1	5	TTG	67830377	67830399	chr16		57610	RANBP10
chr2:-:171476067:171476089	7	0	HEK239_site4	GGCACTGCGGCTGGAGGTGGNGG	GGGAGTGAGCTTGGAAGTGGATC	..G.G..A.CT....A....	-	18,16,13,11,10,5	2	6	ATC	171476067	171476089	chr2		140469	MYO3B
chr4:+:129763010:129763032	7	0	HEK239_site4	GGCACTGCGGCTGGAGGTGGNGG	GCCACTGAGGCTGAGGGAGTATT	.C.....A.....AG..A.T	+	19,13,7,6,3,1	2	6	ATT	129763010	129763032	chr4		79960	JADE1
chr7:-:95064064:95064086	7	0.015093	HEK239_site4	GGCACTGCGGCTGGAGGTGGNGG	GGCCCTGCGGCCGGGGGTGGAGA	...C.......C..G.....	-	17,9,6	1	3	AGA	95064064	95064086	chr7		5445	PON2
chr1:-:44397926:44397948	6	0.416	HEK239_site4	GGCACTGCGGCTGGAGGTGGNGG	AGAACTGCTGCTGGAGGTGGTGG	A.A.....T...........	-	20,18,12	0	3	TGG	44397926	44397948	chr1
chr10:+:127971427:127971449	6	0.362143	HEK239_site4	GGCACTGCGGCTGGAGGTGGNGG	GGAACTGGGGCTGGGGGTGGGGG	..A....G......G.....	+	18,13,6	0	3	GGG	127971427	127971449	chr10		8038	ADAM12
chr10:+:132972494:132972516	6	0.004007	HEK239_site4	GGCACTGCGGCTGGAGGTGGNGG	AGCACTGGGGCAGGAGGGTGGTG	A......G...A.....GT.	+	20,13,9,3,2	1	5	GTG	132972494	132972516	chr10		256536	TCERG1L
chr12:+:82626863:82626885	6	0	HEK239_site4	GGCACTGCGGCTGGAGGTGGNGG	CTCACTGGGGCTGCAGATTGCCA	CT.....G.....C..A.T.	+	20,19,13,7,4,2	2	6	CCA	82626863	82626885	chr12
chr16:-:78413343:78413365	6	0.135166	HEK239_site4	GGCACTGCGGCTGGAGGTGGNGG	GGTACAGTGGCTGGAGGTGGAAG	..T..A.T............	-	18,15,13	1	3	AAG	78413343	78413365	chr16		51741	WWOX
chr16:+:5009220:5009242	6	0.010065	HEK239_site4	GGCACTGCGGCTGGAGGTGGNGG	GTCCCTGCTTCCCGAGGTGGGAG	.T.C....TT.CC.......	+	19,17,12,11,9,8	1	6	GAG	5009220	5009242	chr16		9717	SEC14L5
chr17:-:43093376:43093398	6	0.001505	HEK239_site4	GGCACTGCGGCTGGAGGTGGNGG	GGGGCAGTGGCTGCAGGAGGGGC	..GG.A.T.....C...A..	-	18,17,15,13,7,3	1	6	GGC	43093376	43093398	chr17
chr19:-:32439242:32439264	6	0.001759	HEK239_site4	GGCACTGCGGCTGGAGGTGGNGG	GGCTTGGCCACTGGAGGTGAGGT	...TTG..CA.........A	-	17,16,15,12,11,1	1	6	GGT	32439242	32439264	chr19
chr2:-:70227191:70227213	6	0	HEK239_site4	GGCACTGCGGCTGGAGGTGGNGG	AACCATGAGGCTAGAGGTGGCCA	AA.CA..A....A.......	-	20,19,17,16,13,8	2	6	CCA	70227191	70227213	chr2		400960	PCBP1-AS1
chr2:-:9898153:9898175	6	0	HEK239_site4	GGCACTGCGGCTGGAGGTGGNGG	AGCACAGCGGGTGGCTGAGGCGG	A....A....G...CT.A..	-	20,15,10,6,5,3	0	6	CGG	9898153	9898175	chr2
chr20:-:62076625:62076647	6	0.182292	HEK239_site4	GGCACTGCGGCTGGAGGTGGNGG	GGTACCGTGGCTGGAGGGGGCGG	..T..C.T.........G..	-	18,15,13,3	0	4	CGG	62076625	62076647	chr20	TRUE	3785	KCNQ2
chr22:-:27650931:27650953	6	0.163636	HEK239_site4	GGCACTGCGGCTGGAGGTGGNGG	GGCACCAGGCCTGGAGGTGTGGG	.....CAG.C.........T	-	15,14,13,11,1	0	5	GGG	27650931	27650953	chr22
chr5:-:41968117:41968139	6	0.416	HEK239_site4	GGCACTGCGGCTGGAGGTGGNGG	GGAAGTGCGGCAGGAGGTGGAGG	..A.G......A........	-	18,16,9	0	3	AGG	41968117	41968139	chr5
chr5:+:55605780:55605802	6	0.004673	HEK239_site4	GGCACTGCGGCTGGAGGTGGNGG	TGAAGAGGGGCTGGAGGTGGGGT	T.A.GA.G............	+	20,18,16,15,13	1	5	GGT	55605780	55605802	chr5
chr6:-:13588029:13588051	6	0.511875	HEK239_site4	GGCACTGCGGCTGGAGGTGGNGG	AGCACAGCGACTGAAGGTGAGGG	A....A...A...A.....A	-	20,15,11,7,1	0	5	GGG	13588029	13588051	chr6		23408	SIRT5
chr7:-:139625:139647	6	0.139037	HEK239_site4	GGCACTGCGGCTGGAGGTGGNGG	TGCACCGCGGCTGGGGCTGGAGG	T....C........G.C...	-	20,15,6,4	0	4	AGG	139625	139647	chr7
chr7:-:29233950:29233972	6	0.148352	HEK239_site4	GGCACTGCGGCTGGAGGTGGNGG	GCCACTGGGGCTGGAGGGGGAGG	.C.....G.........G..	-	19,13,3	0	3	AGG	29233950	29233972	chr7		54504	CPVL
chr9:-:137581010:137581032	6	0.167521	HEK239_site4	GGCACTGCGGCTGGAGGTGGNGG	GGCACTGCCACGGGAGGAGGTGG	........CA.G.....A..	-	12,11,9,3	0	4	TGG	137581010	137581032	chr9		1289	COL5A1
chr9:+:3238313:3238335	6	0	HEK239_site4	GGCACTGCGGCTGGAGGTGGNGG	AGGACTGGAGCTGGAAGTCGGTT	A.G....GA......A..C.	+	20,18,13,12,5,2	2	6	GTT	3238313	3238335	chr9		5991	RFX3
chrX:-:152805647:152805669	6	0.029605	HEK239_site4	GGCACTGCGGCTGGAGGTGGNGG	GCCACTGAGGCCGGAGGTGGAGA	.C.....A...C........	-	19,13,9	1	3	AGA	152805647	152805669	chrX		492	ATP2B3
chr13:-:108594258:108594280	5	0	HEK239_site4	GGCACTGCGGCTGGAGGTGGNGG	GTCAAGGTGGCTGGAGGGGATAA	.T..AG.T.........G.A	-	19,16,15,13,3,1	2	6	TAA	108594258	108594280	chr13
chr13:+:52026675:52026697	5	0.197254	HEK239_site4	GGCACTGCGGCTGGAGGTGGNGG	GACACCGGGGCCCGAGGTGGTGG	.A...C.G...CC.......	+	19,15,13,9,8	0	5	TGG	52026675	52026697	chr13	TRUE	26512	INTS6
chr14:-:105865009:105865031	5	0.144361	HEK239_site4	GGCACTGCGGCTGGAGGTGGNGG	GGAACGGCGGTCGGAGGTGGGGG	..A..G....TC........	-	18,15,10,9	0	4	GGG	105865009	105865031	chr14		647310	TEX22
chr14:+:70015466:70015488	5	0	HEK239_site4	GGCACTGCGGCTGGAGGTGGNGG	GGCACTCCGGATGCTGGCGGAAT	......C...A..CT..C..	+	14,10,7,6,3	2	5	AAT	70015466	70015488	chr14
chr14:+:96118766:96118788	5	0.005464	HEK239_site4	GGCACTGCGGCTGGAGGTGGNGG	GACACTCCAGATGAAGGTTGGTG	.A....C.A.A..A....T.	+	19,14,12,10,7,2	1	6	GTG	96118766	96118788	chr14	TRUE	27004	TCL6
chr17:-:18120866:18120888	5	0	HEK239_site4	GGCACTGCGGCTGGAGGTGGNGG	GGAACTGCGGCAGCAAGCGCCTC	..A........A.C.A.C.C	-	18,9,7,5,3,1	2	6	CTC	18120866	18120888	chr17
chr17:+:1007814:1007836	5	0.115714	HEK239_site4	GGCACTGCGGCTGGAGGTGGNGG	GCCACTGGGCCTGGGGGTGGGGG	.C.....G.C....G.....	+	19,13,11,6	0	4	GGG	1007814	1007836	chr17		29	ABR
chr17:+:270955:270977	5	0.003452	HEK239_site4	GGCACTGCGGCTGGAGGTGGNGG	GTCACTGCGGGGGGAGTTAAGAG	.T........GG....T.AA	+	19,10,9,4,2,1	1	6	GAG	270955	270977	chr17
chr17:+:34451393:34451415	5	0.025263	HEK239_site4	GGCACTGCGGCTGGAGGTGGNGG	TTCACTGTGGGTGGAAGTGTAAG	TT.....T..G....A...T	+	20,19,13,10,5,1	1	6	AAG	34451393	34451415	chr17
chr19:-:12721958:12721980	5	0.057514	HEK239_site4	GGCACTGCGGCTGGAGGTGGNGG	CACACTGCGGCCGGAGGTGACCG	CA.........C.......A	-	20,19,9,1	1	4	CCG	12721958	12721980	chr19		163049	ZNF791
chr19:-:49137069:49137091	5	0	HEK239_site4	GGCACTGCGGCTGGAGGTGGNGG	GCCACTGCGCCTGGCCAAGGGAA	.C.......C....CCAA..	-	19,11,6,5,4,3	2	6	GAA	49137069	49137091	chr19	TRUE	1628	DBP
chr19:-:56781449:56781471	5	0	HEK239_site4	GGCACTGCGGCTGGAGGTGGNGG	GGAAGTGGTGCTGGACCTGGAGA	..A.G..GT......CC...	-	18,16,13,12,5,4	1	6	AGA	56781449	56781471	chr19		79149	ZSCAN5A
chr2:+:210118766:210118788	5	0	HEK239_site4	GGCACTGCGGCTGGAGGTGGNGG	AGAAGTGTGGTTGAAGGTGGTTT	A.A.G..T..T..A......	+	20,18,16,13,10,7	2	6	TTT	210118766	210118788	chr2
chr20:-:36973049:36973071	5	0.001295	HEK239_site4	GGCACTGCGGCTGGAGGTGGNGG	GTCACTGGGGCTGAGGTTTGTTG	.T.....G.....AG.T.T.	-	19,13,7,6,4,2	1	6	TTG	36973049	36973071	chr20
chr21:+:37121175:37121197	5	0.035897	HEK239_site4	GGCACTGCGGCTGGAGGTGGNGG	GGTATTTCCCCTGGAGGTTGAGG	..T.T.T.CC........T.	+	18,16,14,12,11,2	0	6	AGG	37121175	37121197	chr21		861	RUNX1
chr6:-:10416015:10416037	5	0.083102	HEK239_site4	GGCACTGCGGCTGGAGGTGGNGG	GGCGCTGCGGCCCGAGGGGGTGG	...G.......CC....G..	-	17,9,8,3	0	4	TGG	10416015	10416037	chr6	TRUE	7020	TFAP2A
chr7:-:147912068:147912090	5	0.000422	HEK239_site4	GGCACTGCGGCTGGAGGTGGNGG	GTAACTGTGTGTGTAGGTGGGGT	.TA....T.TG..T......	-	19,18,13,11,10,7	1	6	GGT	147912068	147912090	chr7		26047	CNTNAP2
chr7:-:150498853:150498875	5	0.020658	HEK239_site4	GGCACTGCGGCTGGAGGTGGNGG	GCTGCTGCGGCTGGAGGTGGGGA	.CTG................	-	19,18,17	1	3	GGA	150498853	150498875	chr7		55365	TMEM176A
chr8:-:129082680:129082702	5	0	HEK239_site4	GGCACTGCGGCTGGAGGTGGNGG	AGCACTGCCTGTGGAAGTGTAAA	A.......CTG....A...T	-	20,12,11,10,5,1	2	6	AAA	129082680	129082702	chr8		5820	PVT1
chr9:+:111305497:111305519	5	0.391741	HEK239_site4	GGCACTGCGGCTGGAGGTGGNGG	GGCACAGGGGCTGAAGGTGATGG	.....A.G.....A.....A	+	15,13,7,1	0	4	TGG	111305497	111305519	chr9
chr1:-:150530472:150530494	4	0.075139	HEK239_site4	GGCACTGCGGCTGGAGGTGGNGG	GGCACTGCAGCTGGCGGTGCTGG	........A.....C....C	-	12,6,1	0	3	TGG	150530472	150530494	chr1	TRUE	54507	ADAMTSL4
chr5:-:6743422:6743444	4	0.100662	HEK239_site4	GGCACTGCGGCTGGAGGTGGNGG	GGCAGAGCGGCAGGAGATGGCAG	....GA.....A....A...	-	16,15,9,4	1	4	CAG	6743422	6743444	chr5		11044	PAPD7
chr6:-:40975963:40975985	4	0.462587	HEK239_site4	GGCACTGCGGCTGGAGGTGGNGG	AGCACCATGGCTAGAGGTGTGGG	A....CAT....A......T	-	20,15,14,13,8,1	0	6	GGG	40975963	40975985	chr6
chr6:+:41374168:41374190	4	0.061115	HEK239_site4	GGCACTGCGGCTGGAGGTGGNGG	GGGCACGCGGCTGGAGGAGGGGG	..GCAC...........A..	+	18,17,16,15,3	0	5	GGG	41374168	41374190	chr6
chr22:+:41620056:41620078	3	0.10084	HEK239_site4	GGCACTGCGGCTGGAGGTGGNGG	GGGCATGCGGCTGGAAGTGGTGG	..GCA..........A....	+	18,17,16,5	0	4	TGG	41620056	41620078	chr22	TRUE	83746	L3MBTL2
chr3:-:195550466:195550488	3	0.012381	HEK239_site4	GGCACTGCGGCTGGAGGTGGNGG	GGCACAGGGGCTGGAGGTGGGGC	.....A.G............	-	15,13	1	2	GGC	195550466	195550488	chr3
chr12:+:54977718:54977740	2	0.240625	HEK239_site4	GGCACTGCGGCTGGAGGTGGNGG	GACACTGCCTCTGGGGGTGGGGG	.A......CT....G.....	+	19,12,11,6	0	4	GGG	54977718	54977740	chr12		5502	PPP1R1A
chr6:+:25022814:25022836	2	0.000839	HEK239_site4	GGCACTGCGGCTGGAGGTGGNGG	GTCACCCAGGCTGGAGTGGGTTG	.T...CCA........TG..	+	19,15,14,13,4,3	1	6	TTG	25022814	25022836	chr6		9750	FAM65B
