# Supplementary material for: GUIDEseq: a bioconductor package to analyze GUIDE-Seq datasets for CRISPR-Cas nucleases
Source: BMC Genomics. 2017 May 15;18:379. doi: 10.1186/s12864-017-3746-y (PMC5433024; doi:10.1186/s12864-017-3746-y)
Supplement: Supplementary file 4 — Common and unique off-targets identified by GUIDEseq and published in Tsai 2015 [19]. (XLSX 32 kb) [file 12864_2017_3746_MOESM4_ESM.xlsx]

## Sheet: Common peaks
Supplemental Table 2a. Common off-targets identified by GUIDEseq and published in Tsai 2015
peak_score	gRNA.name	offTarget_sequence	guideAlignment2OffTarget	mismatch.distance2PAM	n.PAM.mismatch	n.guide.mismatch	PAM.sequence	offTarget_Start	chromosome	offTargetStrand	Tsai_2015_GUIDE_seq_reads	Tsai_2015_Name	Tsai_2015_chr	Tsai_2015_start_position
2421	HEK239_site4	TGCACTGCGGCCGGAGGAGGTGG	T..........C.....A..	20,9,3	0	3	TGG	60010546	chr20	+	2475	HEK293_sgRNA4_chr20_60010563_2475	chr20	60010545
2097	HEK239_site4	GGCTCTGCGGCTGGAGGGGGTGG	...T.............G..	17,3	0	2	TGG	33382075	chr19	-	2020	HEK293_sgRNA4_chr19_33382080_2020	chr19	33382074
1367	HEK239_site4	GGCACGACGGCTGGAGGTGGGGG	.....GA.............	15,14	0	2	GGG	126694858	chr10	+	1375	HEK293_sgRNA4_chr10_126694874_1375	chr10	126694857
1108	HEK239_site4	GGCATCACGGCTGGAGGTGGAGG	....TCA.............	16,15,14	0	3	AGG	77103103	chr10	+	1097	HEK293_sgRNA4_chr10_77103119_1097	chr10	77103102
1062	HEK239_site4	GGCGCTGCGGCGGGAGGTGGAGG	...G.......G........	17,9	0	2	AGG	41044236	chr15	-	1002	HEK293_sgRNA4_chr15_41044241_1002	chr15	41044235
1043	HEK239_site4	GGCACTGCGGCTGGAGGTGGGGG	....................		0	0	GGG	31349756	chr20	+	1054	HEK293_sgRNA4_chr20_31349772_1054	chr20	31349755
1010	HEK239_site4	GGCACTGAGACTGGGGGTGGGGG	.......A.A....G.....	13,11,6	0	3	GGG	38616180	chr19	-	982	HEK293_sgRNA4_chr19_38616186_982	chr19	38616179
938	HEK239_site4	AGCAGTGCGGCTAGAGGTGGTGG	A...G.......A.......	20,16,8	0	3	TGG	39262912	chr13	+	981	HEK293_sgRNA4_chr13_39262929_981	chr13	39262911
784	HEK239_site4	GGCACTGCTGCTGGGGGTGGTGG	........T.....G.....	12,6	0	2	TGG	160517875	chr6	-	789	HEK293_sgRNA4_chr6_160517881_789	chr6	160517874
740	HEK239_site4	GGCACTGGGGCTGGGGGAGGGGG	.......G......G..A..	13,6,3	0	3	GGG	13692620	chr10	+	712	HEK293_sgRNA4_chr10_13692637_712	chr10	13692619
735	HEK239_site4	GGCACTGAGGGTGGAGGTGGGGG	.......A..G.........	13,10	0	2	GGG	45342994	chr20	+	650	HEK293_sgRNA4_chr20_45343010_650	chr20	45342993
678	HEK239_site4	GGCACTGGGGTTGGAGGTGGGGG	.......G..T.........	13,10	0	2	GGG	27629404	chr13	-	664	HEK293_sgRNA4_chr13_27629410_664	chr13	27629403
614	HEK239_site4	GACACCACGGCTGGAGATGGTGG	.A...CA.........A...	19,15,14,4	0	4	TGG	75429274	chr17	-	644	HEK293_sgRNA4_chr17_75429279_644	chr17	75429273
548	HEK239_site4	GGCACTGTGGCTGCAGGTGGAGG	.......T.....C......	13,7	0	2	AGG	1151848	chr20	-	539	HEK293_sgRNA4_chr20_1151854_539	chr20	1151847
530	HEK239_site4	AGCACTGTGGCTGGGGGAGGGGG	A......T......G..A..	20,13,6,3	0	4	GGG	50300330	chr16	+	536	HEK293_sgRNA4_chr16_50300347_536	chr16	50300329
526	HEK239_site4	AGGACTGCGGCTGGGGGTGGTGG	A.G...........G.....	20,18,6	0	3	TGG	54561421	chr7	+	656	HEK293_sgRNA4_chr7_54561437_656	chr7	54561420
451	HEK239_site4	GGCAATGTGGCTGAAGGTGGGGG	....A..T.....A......	16,13,7	0	3	GGG	41220519	chr19	-	445	HEK293_sgRNA4_chr19_41220525_445	chr19	41220518
365	HEK239_site4	TGCACTGTGGCTGGAGATGGGGG	T......T........A...	20,13,4	0	3	GGG	176296	chr17	-	352	HEK293_sgRNA4_chr17_176301_352	chr17	176295
357	HEK239_site4	GCCACTGGGGCTGGGGGTGGGGG	.C.....G......G.....	19,13,6	0	3	GGG	171018454	chr1	-	361	HEK293_sgRNA4_chr1_171018460_361	chr1	171018453
341	HEK239_site4	GGCACAGCAGCTGGAGGTGCTGG	.....A..A..........C	15,12,1	0	3	TGG	60895665	chr20	-	369	HEK293_sgRNA4_chr20_60895671_369	chr20	60895664
270	HEK239_site4	GCCACTGCAGCTAGAGGTGGAGG	.C......A...A.......	19,12,8	0	3	AGG	110143134	chr7	+	297	HEK293_sgRNA4_chr7_110143150_297	chr7	110143133
260	HEK239_site4	GGCTCTGTGGCTGGAGGAGGTGG	...T...T.........A..	17,13,3	0	3	TGG	51725446	chr3	-	316	HEK293_sgRNA4_chr3_51725451_316	chr3	51725445
258	HEK239_site4	AGCACTGTGCCTGGGGGTGGGGG	A......T.C....G.....	20,13,11,6	0	4	GGG	37471337	chr20	-	241	HEK293_sgRNA4_chr20_37471343_241	chr20	37471336
243	HEK239_site4	GAGGCTGCGGCTGGGGGTGGAGG	.AGG..........G.....	19,18,17,6	0	4	AGG	46887168	chr19	-	227	HEK293_sgRNA4_chr19_46887173_227	chr19	46887167
231	HEK239_site4	AGCACTGTGGCTGGGGGAGGCGG	A......T......G..A..	20,13,6,3	0	4	CGG	134872026	chr7	-	198	HEK293_sgRNA4_chr7_134872031_198	chr7	134872025
210	HEK239_site4	GGCACTGCGGGTGGAGGCGGGGG	..........G......C..	10,3	0	2	GGG	37194552	chr18	-	249	HEK293_sgRNA4_chr18_37194557_249	chr18	37194551
207	HEK239_site4	GGCTCCGCAGCTGGAGGTGGGGG	...T.C..A...........	17,15,12	0	3	GGG	10418950	chr3	-	201	HEK293_sgRNA4_chr3_10418955_201	chr3	10418949
206	HEK239_site4	GGCAATGCGGCTGGAGGCGGAGG	....A............C..	16,3	0	2	AGG	56815182	chr4	+	240	HEK293_sgRNA4_chr4_56815199_240	chr4	56815181
206	HEK239_site4	AGCACGGCAGCTGGAGGAGGGGG	A....G..A........A..	20,15,12,3	0	4	GGG	88716117	chr16	+	192	HEK293_sgRNA4_chr16_88716134_192	chr16	88716116
195	HEK239_site4	GTCACTGCAGCTGGAGGAGGGGG	.T......A........A..	19,12,3	0	3	GGG	133039159	chr9	+	194	HEK293_sgRNA4_chr9_133039176_194	chr9	133039158
169	HEK239_site4	GGCTCTGAGGCCAGAGGTGGTGG	...T...A...CA.......	17,13,9,8	0	4	TGG	53375989	chr3	-	192	HEK293_sgRNA4_chr3_53375995_192	chr3	53375988
156	HEK239_site4	GGGACTGCGGCTGGAGGTGGGAA	..G.................	18	2	1	GAA	49055358	chr3	-	165	HEK293_sgRNA4_chr3_49055364_165	chr3	49055357
153	HEK239_site4	GGCACTGCTGCTAGAGGTGCAGG	........T...A......C	12,8,1	0	3	AGG	201067361	chr1	+	163	HEK293_sgRNA4_chr1_201067377_163	chr1	201067360
146	HEK239_site4	GACACTGAGGCAGGAGGTGGGGG	.A.....A...A........	19,13,9	0	3	GGG	1295070	chr19	+	127	HEK293_sgRNA4_chr19_1295086_127	chr19	1295069
136	HEK239_site4	AGCACTGCAGCTGGGAGTGGAGG	A.......A.....GA....	20,12,6,5	0	4	AGG	1397382	chr7	+	179	HEK293_sgRNA4_chr7_1397398_179	chr7	1397381
135	HEK239_site4	GGCTGTGCGGCCAGAGGTGGAGG	...TG......CA.......	17,16,9,8	0	4	AGG	30130848	chr22	+	138	HEK293_sgRNA4_chr22_30130865_138	chr22	30130847
118	HEK239_site4	GGCACTGCCACTGGGGGTGAGGG	........CA....G....A	12,11,6,1	0	4	GGG	24740254	chr14	+	116	HEK293_sgRNA4_chr14_24740271_116	chr14	24740253
113	HEK239_site4	GACACCGTGACTGGAGGTGGAGG	.A...C.T.A..........	19,15,13,11	0	4	AGG	45247398	chr2	-	116	HEK293_sgRNA4_chr2_45247404_116	chr2	45247397
112	HEK239_site4	GGCACAATGGCTGGAGGTGAAGG	.....AAT...........A	15,14,13,1	0	4	AGG	119227129	chr8	+	123	HEK293_sgRNA4_chr8_119227145_123	chr8	119227128
99	HEK239_site4	CACACTGCAGCTGGAGGTGGTGG	CA......A...........	20,19,12	0	3	TGG	88900986	chr13	-	108	HEK293_sgRNA4_chr13_88900992_108	chr13	88900985
99	HEK239_site4	GGCTCTGTGGCCGGAGGAGGCGG	...T...T...C.....A..	17,13,9,3	0	4	CGG	1832932	chr5	-	99	HEK293_sgRNA4_chr5_1832937_99	chr5	1832931
98	HEK239_site4	AGCACTGCAGATGGAGGAGGCGG	A.......A.A......A..	20,12,10,3	0	4	CGG	60080537	chr20	+	102	HEK293_sgRNA4_chr20_60080554_102	chr20	60080536
97	HEK239_site4	GGCACTTCGGTTGGGGGTGGGGG	......T...T...G.....	14,10,6	0	3	GGG	152827909	chr2	-	91	HEK293_sgRNA4_chr2_152827915_91	chr2	152827908
95	HEK239_site4	AGCACTGGGGCTGGGGGAGGGGG	A......G......G..A..	20,13,6,3	0	4	GGG	88773014	chr14	+	119	HEK293_sgRNA4_chr14_88773031_119	chr14	88773013
85	HEK239_site4	CCCACTGGGGCTGGAGGTGGGGG	CC.....G............	20,19,13	0	3	GGG	36761674	chr6	-	83	HEK293_sgRNA4_chr6_36761680_83	chr6	36761673
82	HEK239_site4	GGCGCTGCGGCCGGAGGTGGGGC	...G.......C........	17,9	1	2	GGC	29815557	chr17	-	89	HEK293_sgRNA4_chr17_29815563_89	chr17	29815556
81	HEK239_site4	GGTACTCTGGCTGGAGGTGGTGG	..T...CT............	18,14,13	0	3	TGG	72251116	chr17	-	78	HEK293_sgRNA4_chr17_72251122_78	chr17	72251115
74	HEK239_site4	GGCACTGCAGCCTGGGGGTGGGG	........A..CT.G..GT.	12,9,8,6,3,2	0	6	GGG	126752482	chr10	-	78	HEK293_sgRNA4_chr10_126752486_78	chr10	126752481
65	HEK239_site4	GGCACGGAGGCTGGAAGTGGGGG	.....G.A.......A....	15,13,5	0	3	GGG	184289219	chr3	-	62	HEK293_sgRNA4_chr3_184289225_62	chr3	184289218
64	HEK239_site4	GCCACAGCGGCCGGAGGTGGCAG	.C...A.....C........	19,15,9	1	3	CAG	139522884	chr9	+	66	HEK293_sgRNA4_chr9_139522900_66	chr9	139522883
63	HEK239_site4	GCCACTGTGGCTGGAGGTGGGGA	.C.....T............	19,13	1	2	GGA	177676320	chr5	-	64	HEK293_sgRNA4_chr5_177676325_64	chr5	177676319
62	HEK239_site4	GCCACTGCGACTGGAGGAGGGGG	.C.......A.......A..	19,11,3	0	3	GGG	139244390	chr7	+	90	HEK293_sgRNA4_chr7_139244407_90	chr7	139244389
60	HEK239_site4	GGCACTGAATCTGGAGGTGGGGG	.......AAT..........	13,12,11	0	3	GGG	52035826	chr3	-	60	HEK293_sgRNA4_chr3_52035832_60	chr3	52035825
58	HEK239_site4	GTCACTGCGGCTGCAGATGGCGG	.T...........C..A...	19,7,4	0	3	CGG	61810733	chr20	-	59	HEK293_sgRNA4_chr20_61810738_59	chr20	61810732
55	HEK239_site4	GGCTCTTCGGCTGGAGGTAGCGG	...T..T...........A.	17,14,2	0	3	CGG	28266962	chr16	-	53	HEK293_sgRNA4_chr16_28266968_53	chr16	28266961
54	HEK239_site4	TGGACTGCGGCTGGAGAGGGAGG	T.G.............AG..	20,18,4,3	0	4	AGG	53453540	chr12	+	49	HEK293_sgRNA4_chr12_53453556_49	chr12	53453539
53	HEK239_site4	GGAACTGTGGCTGGAGGTGGCAG	..A....T............	18,13	1	2	CAG	25348461	chr2	-	67	HEK293_sgRNA4_chr2_25348467_67	chr2	25348460
53	HEK239_site4	GGTACAGCGGCTGGGGGAGGCGG	..T..A........G..A..	18,15,6,3	0	4	CGG	21993449	chr14	-	49	HEK293_sgRNA4_chr14_21993454_49	chr14	21993448
52	HEK239_site4	GGCACTGGGGCAGGAGATGGGGG	.......G...A....A...	13,9,4	0	3	GGG	136602364	chr9	-	61	HEK293_sgRNA4_chr9_136602370_61	chr9	136602363
51	HEK239_site4	GGCACCGCGGCCGGAGCTGTGGG	.....C.....C....C..T	15,9,4,1	0	4	GGG	52321867	chr3	+	47	HEK293_sgRNA4_chr3_52321883_47	chr3	52321866
47	HEK239_site4	CAGACTGCGGCAGGGGGTGGCGG	CAG........A..G.....	20,19,18,9,6	0	5	CGG	16982369	chr17	+	33	HEK293_sgRNA4_chr17_16982385_33	chr17	16982368
45	HEK239_site4	GGCCCTGGGGCTGGAGGTGTTGG	...C...G...........T	17,13,1	0	3	TGG	140205560	chr9	+	30	HEK293_sgRNA4_chr9_140205577_30	chr9	140205559
42	HEK239_site4	GACACAACGGCAGGAGGTGGCGG	.A...AA....A........	19,15,14,9	0	4	CGG	3606813	chr5	+	36	HEK293_sgRNA4_chr5_3606830_36	chr5	3606812
41	HEK239_site4	GACACTGCAGCTGGAGGTGGGGT	.A......A...........	19,12	1	2	GGT	144781295	chr8	-	37	HEK293_sgRNA4_chr8_144781301_37	chr8	144781294
39	HEK239_site4	AGCACTGTAGCAAGAGGTGGAGG	A......TA..AA.......	20,13,12,9,8	0	5	AGG	34081529	chr15	+	39	HEK293_sgRNA4_chr15_34081545_39	chr15	34081528
39	HEK239_site4	GGCACTGAGACCAGAGGTGGTGG	.......A.A.CA.......	13,11,9,8	0	4	TGG	24376040	chr20	+	38	HEK293_sgRNA4_chr20_24376056_38	chr20	24376039
36	HEK239_site4	GACACAGTGGCTGGAGGTGTGGG	.A...A.T...........T	19,15,13,1	0	4	GGG	51500456	chr6	+	32	HEK293_sgRNA4_chr6_51500472_32	chr6	51500455
35	HEK239_site4	GGCGCTGCGGCTGGAGCCGGCGG	...G............CC..	17,4,3	0	3	CGG	204463905	chr1	-	33	HEK293_sgRNA4_chr1_204463911_33	chr1	204463904
31	HEK239_site4	GTAACTGCGGCTGGCGGTGGTGG	.TA...........C.....	19,18,6	0	3	TGG	73435242	chr10	-	32	HEK293_sgRNA4_chr10_73435247_32	chr10	73435241
28	HEK239_site4	GCCACCGCGGCAGGAGGCGGAGG	.C...C.....A.....C..	19,15,9,3	0	4	AGG	54469265	chr5	+	22	HEK293_sgRNA4_chr5_54469282_22	chr5	54469264
27	HEK239_site4	GGCACTCTGGCTGGAGCTGGGGG	......CT........C...	14,13,4	0	3	GGG	95761243	chr14	-	31	HEK293_sgRNA4_chr14_95761249_31	chr14	95761242
27	HEK239_site4	GGCACTGCAGACGGAGGTGTGGG	........A.AC.......T	12,10,9,1	0	4	GGG	1029961	chr16	+	24	HEK293_sgRNA4_chr16_1029978_24	chr16	1029960
25	HEK239_site4	TACACTGCGGCCGGGAGTGGTGG	TA.........C..GA....	20,19,9,6,5	0	5	TGG	138465745	chr9	-	23	HEK293_sgRNA4_chr9_138465751_23	chr9	138465744
24	HEK239_site4	AACACTGTGGCCGGGGGTGGTGG	AA.....T...C..G.....	20,19,13,9,6	0	5	TGG	41969952	chr13	-	27	HEK293_sgRNA4_chr13_41969958_27	chr13	41969951
23	HEK239_site4	GGCACTGTGGCAAGAGGTGGGAG	.......T...AA.......	13,9,8	1	3	GAG	183980131	chr4	-	22	HEK293_sgRNA4_chr4_183980137_22	chr4	183980130
23	HEK239_site4	GGCACTGGGGCTGGGGGTGCAGG	.......G......G....C	13,6,1	0	3	AGG	33611478	chr6	-	22	HEK293_sgRNA4_chr6_33611484_22	chr6	33611477
23	HEK239_site4	GGCCCTGCGGCTGGAGATATGGG	...C............A.AT	17,4,2,1	0	4	GGG	113935444	chr12	+	19	HEK293_sgRNA4_chr12_113935461_19	chr12	113935443
21	HEK239_site4	AGCACTGGGGATGGAGGTGTAGG	A......G..A........T	20,13,10,1	0	4	AGG	96338742	chr5	+	29	HEK293_sgRNA4_chr5_96338759_29	chr5	96338741
19	HEK239_site4	GGCGCAGCGGCTGGAGGAGGTGC	...G.A...........A..	17,15,3	1	3	TGC	101714907	chr15	+	20	HEK293_sgRNA4_chr15_101714924_20	chr15	101714906
18	HEK239_site4	AGCACAGCGGCTGGAGAAGGCAG	A....A..........AA..	20,15,4,3	1	4	CAG	48045640	chr12	-	18	HEK293_sgRNA4_chr12_48045645_18	chr12	48045639
18	HEK239_site4	AGCACTGCGCTTGGGGGTGGGGG	A........CT...G.....	20,11,10,6	0	4	GGG	43768258	chr22	+	17	HEK293_sgRNA4_chr22_43768275_17	chr22	43768257
17	HEK239_site4	GGCACAGCAGGTGGAGGTGGAGG	.....A..A.G.........	15,12,10	0	3	AGG	23651513	chr3	+	40	HEK293_sgRNA4_chr3_23651527_40	chr3	23651512
17	HEK239_site4	TGCACTGCAGCTGCAGGTGGAGG	T.......A....C......	20,12,7	0	3	AGG	5020574	chr9	+	17	HEK293_sgRNA4_chr9_5020590_17	chr9	5020573
17	HEK239_site4	GGCACTGAGGCTGCAGGCGGCGG	.......A.....C...C..	13,7,3	0	3	CGG	139284041	chr5	-	5	HEK293_sgRNA4_chr5_139284046_5	chr5	139284040
16	HEK239_site4	GGCAGGGCGGCTGGAGGAGGTGG	....GG...........A..	16,15,3	0	3	TGG	64544860	chr17	+	25	HEK293_sgRNA4_chr17_64544877_25	chr17	64544859
16	HEK239_site4	GGGGCTGCGGCCGGAGGTGGTGG	..GG.......C........	18,17,9	0	3	TGG	241640848	chr2	-	24	HEK293_sgRNA4_chr2_241640853_24	chr2	241640847
15	HEK239_site4	GGCACTGCAGCAGGGGATGGGGG	........A..A..G.A...	12,9,6,4	0	4	GGG	74103949	chr9	-	17	HEK293_sgRNA4_chr9_74103954_17	chr9	74103948
13	HEK239_site4	GGCACTGAGAAAGGAGGTGGAGG	.......A.AAA........	13,11,10,9	0	4	AGG	55427936	chr12	+	13	HEK293_sgRNA4_chr12_55427953_13	chr12	55427935
13	HEK239_site4	GACACTAGGGCAGGAGGTGGAGG	.A....AG...A........	19,14,13,9	0	4	AGG	35746277	chr22	-	13	HEK293_sgRNA4_chr22_35746282_13	chr22	35746276
13	HEK239_site4	GGCACTGGGGCTGGAGACGGGGG	.......G........AC..	13,4,3	0	3	GGG	20854494	chr8	-	13	HEK293_sgRNA4_chr8_20854500_13	chr8	20854493
12	HEK239_site4	GGAACGGCGGCCGGAGGTGTAGG	..A..G.....C.......T	18,15,9,1	0	4	AGG	131356921	chr12	-	16	HEK293_sgRNA4_chr12_131356926_16	chr12	131356920
12	HEK239_site4	CCCACTGTGGCTGGAGGTGTGGG	CC.....T...........T	20,19,13,1	0	4	GGG	60174554	chr20	+	12	HEK293_sgRNA4_chr20_60174570_12	chr20	60174553
12	HEK239_site4	GACACTGTGGCTGGAAGTGGAAG	.A.....T.......A....	19,13,5	1	3	AAG	130508519	chr3	-	12	HEK293_sgRNA4_chr3_130508524_12	chr3	130508518
12	HEK239_site4	GACACTAAGGCTGGAGGTGGGGA	.A....AA............	19,14,13	1	3	GGA	63796582	chr14	-	10	HEK293_sgRNA4_chr14_63796588_10	chr14	63796581
11	HEK239_site4	GGCACTACAGCTGGAGGTGGCAA	......A.A...........	14,12	2	2	CAA	160016379	chr1	-	12	HEK293_sgRNA4_chr1_160016384_12	chr1	160016378
11	HEK239_site4	GGCACTGGGTCTGAAGGTGGAGG	.......G.T...A......	13,11,7	0	3	AGG	157443376	chr7	+	12	HEK293_sgRNA4_chr7_157443385_12	chr7	157443375
11	HEK239_site4	AGCACAGAGGCTGGAGGTGGGGT	A....A.A............	20,15,13	1	3	GGT	96016373	chr2	+	10	HEK293_sgRNA4_chr2_96016389_10	chr2	96016372
11	HEK239_site4	AGCTCTGTGGCTGGAGGTGTGAG	A..T...T...........T	20,17,13,1	1	4	GAG	158452372	chr6	+	8	HEK293_sgRNA4_chr6_158452389_8	chr6	158452371
10	HEK239_site4	GGCAGTCCGGATGGAGGTGGGGG	....G.C...A.........	16,14,10	0	3	GGG	142741799	chr3	-	10	HEK293_sgRNA4_chr3_142741805_10	chr3	142741798
10	HEK239_site4	GGCAGTGCGGCTGGAGCTGCGGG	....G...........C..C	16,4,1	0	3	GGG	46875419	chr21	-	9	HEK293_sgRNA4_chr21_46875425_9	chr21	46875418
10	HEK239_site4	GGCACTGGGGCAGGAGTTGGGGG	.......G...A....T...	13,9,4	0	3	GGG	66705558	chr3	+	8	HEK293_sgRNA4_chr3_66705574_8	chr3	66705557
9	HEK239_site4	GGCACTGCGGGAGGAGGTGGGCG	..........GA........	10,9	1	2	GCG	89469235	chr16	+	21	HEK293_sgRNA4_chr16_89469251_21	chr16	89469234
9	HEK239_site4	TGCTCTGCGGCAGGAGGAGGAGG	T..T.......A.....A..	20,17,9,3	0	4	AGG	71686922	chr15	-	11	HEK293_sgRNA4_chr15_71686928_11	chr15	71686921
9	HEK239_site4	GGCACTGCGGCCAGAGGGAGCGG	...........CA....GA.	9,8,3,2	0	4	CGG	15302530	chr19	-	10	HEK293_sgRNA4_chr19_15302535_10	chr19	15302529
9	HEK239_site4	AAGACTGGGGCTGGAGGTGGGGG	AAG....G............	20,19,18,13	0	4	GGG	82962277	chr4	+	10	HEK293_sgRNA4_chr4_82962294_10	chr4	82962276
9	HEK239_site4	AGCACTGGGGCCAGAGGTGAGGG	A......G...CA......A	20,13,9,8,1	0	5	GGG	67742843	chr16	+	8	HEK293_sgRNA4_chr16_67742859_8	chr16	67742842
9	HEK239_site4	GGCACTGGGAATGGAGGTTGGGG	.......G.AA.......T.	13,11,10,2	0	4	GGG	98637976	chr2	-	8	HEK293_sgRNA4_chr2_98637989_8	chr2	98637975
9	HEK239_site4	GGCACCTTGGCTGAAGGTGGGGG	.....CTT.....A......	15,14,13,7	0	4	GGG	38478442	chr17	-	7	HEK293_sgRNA4_chr17_38478447_7	chr17	38478441
8	HEK239_site4	GGCACTGAGGCCGGAGGAGGAAG	.......A...C.....A..	13,9,3	1	3	AAG	1956135	chr1	+	8	HEK293_sgRNA4_chr1_1956152_8	chr1	1956134
8	HEK239_site4	AGCACAGCAGCTGCAGGTGGGGG	A....A..A....C......	20,15,12,7	0	4	GGG	49132886	chr22	+	8	HEK293_sgRNA4_chr22_49132903_8	chr22	49132885
8	HEK239_site4	AGCACCGCTGCTGGGGGCGGGGG	A....C..T.....G..C..	20,15,12,6,3	0	5	GGG	123096961	chrX	+	8	HEK293_sgRNA4_chrX_123096978_8	chrX	123096960
7	HEK239_site4	GGCCCTGCGGCCGGGGGTGGAGA	...C.......C..G.....	17,9,6	1	3	AGA	95064064	chr7	-	8	HEK293_sgRNA4_chr7_95064070_8	chr7	95064063
7	HEK239_site4	AGCACTGCAGCGGGAGGTGAGAG	A.......A..G.......A	20,12,9,1	1	4	GAG	12259802	chr1	-	7	HEK293_sgRNA4_chr1_12259809_7	chr1	12259801
6	HEK239_site4	TGCACCGCGGCTGGGGCTGGAGG	T....C........G.C...	20,15,6,4	0	4	AGG	139625	chr7	-	7	HEK293_sgRNA4_chr7_139631_7	chr7	139624
6	HEK239_site4	AGAACTGCTGCTGGAGGTGGTGG	A.A.....T...........	20,18,12	0	3	TGG	44397926	chr1	-	6	HEK293_sgRNA4_chr1_44397931_6	chr1	44397925
6	HEK239_site4	GGCACCAGGCCTGGAGGTGTGGG	.....CAG.C.........T	15,14,13,11,1	0	5	GGG	27650931	chr22	-	6	HEK293_sgRNA4_chr22_27650937_6	chr22	27650930
6	HEK239_site4	AGCACAGCGACTGAAGGTGAGGG	A....A...A...A.....A	20,15,11,7,1	0	5	GGG	13588029	chr6	-	6	HEK293_sgRNA4_chr6_13588034_6	chr6	13588028
6	HEK239_site4	GCCACTGGGGCTGGAGGGGGAGG	.C.....G.........G..	19,13,3	0	3	AGG	29233950	chr7	-	6	HEK293_sgRNA4_chr7_29233958_6	chr7	29233949
6	HEK239_site4	GCCACTGAGGCCGGAGGTGGAGA	.C.....A...C........	19,13,9	1	3	AGA	152805647	chrX	-	5	HEK293_sgRNA4_chrX_152805652_5	chrX	152805646
5	HEK239_site4	GGCACAGGGGCTGAAGGTGATGG	.....A.G.....A.....A	15,13,7,1	0	4	TGG	111305497	chr9	+	12	HEK293_sgRNA4_chr9_111305521_12	chr9	111305496
5	HEK239_site4	GGCGCTGCGGCCCGAGGGGGTGG	...G.......CC....G..	17,9,8,3	0	4	TGG	10416015	chr6	-	6	HEK293_sgRNA4_chr6_10416021_6	chr6	10416014
5	HEK239_site4	GCCACTGGGCCTGGGGGTGGGGG	.C.....G.C....G.....	19,13,11,6	0	4	GGG	1007814	chr17	+	5	HEK293_sgRNA4_chr17_1007831_5	chr17	1007813
5	HEK239_site4	GCTGCTGCGGCTGGAGGTGGGGA	.CTG................	19,18,17	1	3	GGA	150498853	chr7	-	5	HEK293_sgRNA4_chr7_150498859_5	chr7	150498852
5	HEK239_site4	CACACTGCGGCCGGAGGTGACCG	CA.........C.......A	20,19,9,1	1	4	CCG	12721958	chr19	-	4	HEK293_sgRNA4_chr19_12721963_4	chr19	12721957
4	HEK239_site4	AGCACCATGGCTAGAGGTGTGGG	A....CAT....A......T	20,15,14,13,8,1	0	6	GGG	40975963	chr6	-	6	HEK293_sgRNA4_chr6_40975969_6	chr6	40975962
4	HEK239_site4	GGCACTGCAGCTGGCGGTGCTGG	........A.....C....C	12,6,1	0	3	TGG	150530472	chr1	-	4	HEK293_sgRNA4_chr1_150530478_4	chr1	150530471
4	HEK239_site4	GGGCACGCGGCTGGAGGAGGGGG	..GCAC...........A..	18,17,16,15,3	0	5	GGG	41374168	chr6	+	4	HEK293_sgRNA4_chr6_41374185_4	chr6	41374167
3	HEK239_site4	GGGCATGCGGCTGGAAGTGGTGG	..GCA..........A....	18,17,16,5	0	4	TGG	41620056	chr22	+	3	HEK293_sgRNA4_chr22_41620072_3	chr22	41620055
3	HEK239_site4	GGCACAGGGGCTGGAGGTGGGGC	.....A.G............	15,13	1	2	GGC	195550466	chr3	-	3	HEK293_sgRNA4_chr3_195550472_3	chr3	195550465
2	HEK239_site4	GACACTGCCTCTGGGGGTGGGGG	.A......CT....G.....	19,12,11,6	0	4	GGG	54977718	chr12	+	2	HEK293_sgRNA4_chr12_54977735_2	chr12	54977717

## Sheet: Zhu unique peaks
Supplemental Table 2b. Additional off-targets identified by our GUIDEseq package
peak_score	gRNA.name	offTarget_sequence	guideAlignment2OffTarget	mismatch.distance2PAM	n.PAM.mismatch	n.guide.mismatch	PAM.sequence	offTarget_Start	chromosome	offTargetStrand
22	HEK239_site4	CGCAGTGCGGCAGGAGGGTGGGG	C...G......A.....GT.	20,16,9,3,2	0	5	GGG	101411037	chrX	+
19	HEK239_site4	GAAACCACGGCTGGAGGTGGGGA	.AA..CA.............	19,18,15,14	1	4	GGA	10333304	chr19	-
16	HEK239_site4	AGAACTGAGGCCGGAGGTGAGGG	A.A....A...C.......A	20,18,13,9,1	0	5	GGG	242591374	chr2	+
15	HEK239_site4	GGCTCTTCTGGTAGTGGTGGCAA	...T..T.T.G.A.T.....	17,14,12,10,8,6	2	6	CAA	31179508	chr14	-
14	HEK239_site4	GACACCTCGGCTGGAGGTGCAGG	.A...CT............C	19,15,14,1	0	4	AGG	80601323	chr15	+
13	HEK239_site4	AGCACTGGGGCTGGAGCTAGAGG	A......G........C.A.	20,13,4,2	0	4	AGG	48144875	chr7	-
12	HEK239_site4	GGCATCGGGGTTGGCGGGGGGTC	....TC.G..T...C..G..	16,15,13,10,6,3	2	6	GTC	14024143	chr19	-
12	HEK239_site4	AGCTCTGCGGCAGGAGTTGGAGG	A..T.......A....T...	20,17,9,4	0	4	AGG	6961239	chr2	+
10	HEK239_site4	GCCTTTGGGACTGGAGGTGTGGT	.C.TT..G.A.........T	19,17,16,13,11,1	1	6	GGT	64277287	chr1	+
10	HEK239_site4	GGCACTAACGCTGGAGGTGGGGA	......AAC...........	14,13,12	1	3	GGA	135002217	chr7	+
9	HEK239_site4	AGCACTGAGGCCAGAGCTGGGGG	A......A...CA...C...	20,13,9,8,4	0	5	GGG	5713000	chr19	-
9	HEK239_site4	AGGACTGCAGCTGTGGTTGGCGA	A.G.....A....TG.T...	20,18,12,7,6,4	1	6	CGA	234570374	chr2	-
8	HEK239_site4	GGCACTGCCCCTGGAGGAGAGGG	........CC.......A.A	12,11,3,1	0	4	GGG	78413129	chr17	-
8	HEK239_site4	GGCACTGACTCTGGATGGAGACG	.......ACT.....T.GA.	13,12,11,5,3,2	1	6	ACG	2261411	chr19	+
7	HEK239_site4	GGCTCTGCAGCTGTAGGAGGAGG	...T....A....T...A..	17,12,7,3	0	4	AGG	45317428	chr10	-
7	HEK239_site4	GCCACTGCGCCTGGTTGAAGTCT	.C.......C....TT.AA.	19,11,6,5,3,2	2	6	TCT	61441047	chr11	+
7	HEK239_site4	CTGCCTGCGGCTGGGGGTGTGGG	CTGC..........G....T	20,19,18,17,6,1	0	6	GGG	104234575	chr12	+
7	HEK239_site4	AGCCCAGCGGGTGGAGCTTGCAG	A..C.A....G.....C.T.	20,17,15,10,4,2	1	6	CAG	35403731	chr14	+
7	HEK239_site4	GGTGCTGCTGCTGGTGCTGCACG	..TG....T.....T.C..C	18,17,12,6,4,1	1	6	ACG	31092973	chr16	-
7	HEK239_site4	AGCCCTCAGGGTGGAGGTGGTTG	A..C..CA..G.........	20,17,14,13,10	1	5	TTG	67830377	chr16	-
7	HEK239_site4	GGGAGTGAGCTTGGAAGTGGATC	..G.G..A.CT....A....	18,16,13,11,10,5	2	6	ATC	171476067	chr2	-
7	HEK239_site4	GCCACTGAGGCTGAGGGAGTATT	.C.....A.....AG..A.T	19,13,7,6,3,1	2	6	ATT	129763010	chr4	+
6	HEK239_site4	GGAACTGGGGCTGGGGGTGGGGG	..A....G......G.....	18,13,6	0	3	GGG	127971427	chr10	+
6	HEK239_site4	AGCACTGGGGCAGGAGGGTGGTG	A......G...A.....GT.	20,13,9,3,2	1	5	GTG	132972494	chr10	+
6	HEK239_site4	CTCACTGGGGCTGCAGATTGCCA	CT.....G.....C..A.T.	20,19,13,7,4,2	2	6	CCA	82626863	chr12	+
6	HEK239_site4	GTCCCTGCTTCCCGAGGTGGGAG	.T.C....TT.CC.......	19,17,12,11,9,8	1	6	GAG	5009220	chr16	+
6	HEK239_site4	GGTACAGTGGCTGGAGGTGGAAG	..T..A.T............	18,15,13	1	3	AAG	78413343	chr16	-
6	HEK239_site4	GGGGCAGTGGCTGCAGGAGGGGC	..GG.A.T.....C...A..	18,17,15,13,7,3	1	6	GGC	43093376	chr17	-
6	HEK239_site4	GGCTTGGCCACTGGAGGTGAGGT	...TTG..CA.........A	17,16,15,12,11,1	1	6	GGT	32439242	chr19	-
6	HEK239_site4	AGCACAGCGGGTGGCTGAGGCGG	A....A....G...CT.A..	20,15,10,6,5,3	0	6	CGG	9898153	chr2	-
6	HEK239_site4	AACCATGAGGCTAGAGGTGGCCA	AA.CA..A....A.......	20,19,17,16,13,8	2	6	CCA	70227191	chr2	-
6	HEK239_site4	GGTACCGTGGCTGGAGGGGGCGG	..T..C.T.........G..	18,15,13,3	0	4	CGG	62076625	chr20	-
6	HEK239_site4	GGAAGTGCGGCAGGAGGTGGAGG	..A.G......A........	18,16,9	0	3	AGG	41968117	chr5	-
6	HEK239_site4	TGAAGAGGGGCTGGAGGTGGGGT	T.A.GA.G............	20,18,16,15,13	1	5	GGT	55605780	chr5	+
6	HEK239_site4	AGGACTGGAGCTGGAAGTCGGTT	A.G....GA......A..C.	20,18,13,12,5,2	2	6	GTT	3238313	chr9	+
6	HEK239_site4	GGCACTGCCACGGGAGGAGGTGG	........CA.G.....A..	12,11,9,3	0	4	TGG	137581010	chr9	-
5	HEK239_site4	GTCAAGGTGGCTGGAGGGGATAA	.T..AG.T.........G.A	19,16,15,13,3,1	2	6	TAA	108594258	chr13	-
5	HEK239_site4	GACACCGGGGCCCGAGGTGGTGG	.A...C.G...CC.......	19,15,13,9,8	0	5	TGG	52026675	chr13	+
5	HEK239_site4	GGCACTCCGGATGCTGGCGGAAT	......C...A..CT..C..	14,10,7,6,3	2	5	AAT	70015466	chr14	+
5	HEK239_site4	GACACTCCAGATGAAGGTTGGTG	.A....C.A.A..A....T.	19,14,12,10,7,2	1	6	GTG	96118766	chr14	+
5	HEK239_site4	GGAACGGCGGTCGGAGGTGGGGG	..A..G....TC........	18,15,10,9	0	4	GGG	105865009	chr14	-
5	HEK239_site4	GTCACTGCGGGGGGAGTTAAGAG	.T........GG....T.AA	19,10,9,4,2,1	1	6	GAG	270955	chr17	+
5	HEK239_site4	GGAACTGCGGCAGCAAGCGCCTC	..A........A.C.A.C.C	18,9,7,5,3,1	2	6	CTC	18120866	chr17	-
5	HEK239_site4	TTCACTGTGGGTGGAAGTGTAAG	TT.....T..G....A...T	20,19,13,10,5,1	1	6	AAG	34451393	chr17	+
5	HEK239_site4	GCCACTGCGCCTGGCCAAGGGAA	.C.......C....CCAA..	19,11,6,5,4,3	2	6	GAA	49137069	chr19	-
5	HEK239_site4	GGAAGTGGTGCTGGACCTGGAGA	..A.G..GT......CC...	18,16,13,12,5,4	1	6	AGA	56781449	chr19	-
5	HEK239_site4	AGAAGTGTGGTTGAAGGTGGTTT	A.A.G..T..T..A......	20,18,16,13,10,7	2	6	TTT	210118766	chr2	+
5	HEK239_site4	GTCACTGGGGCTGAGGTTTGTTG	.T.....G.....AG.T.T.	19,13,7,6,4,2	1	6	TTG	36973049	chr20	-
5	HEK239_site4	GGTATTTCCCCTGGAGGTTGAGG	..T.T.T.CC........T.	18,16,14,12,11,2	0	6	AGG	37121175	chr21	+
5	HEK239_site4	GTAACTGTGTGTGTAGGTGGGGT	.TA....T.TG..T......	19,18,13,11,10,7	1	6	GGT	147912068	chr7	-
5	HEK239_site4	AGCACTGCCTGTGGAAGTGTAAA	A.......CTG....A...T	20,12,11,10,5,1	2	6	AAA	129082680	chr8	-
4	HEK239_site4	GGCAGAGCGGCAGGAGATGGCAG	....GA.....A....A...	16,15,9,4	1	4	CAG	6743422	chr5	-
2	HEK239_site4	GTCACCCAGGCTGGAGTGGGTTG	.T...CCA........TG..	19,15,14,13,4,3	1	6	TTG	25022814	chr6	+

## Sheet: Tsai 2015 unique peaks
Supplemental Table 2c. Additional off-targets published in Tsai 2015
Tsai_2015_GUIDE_seq_reads	Tsai_2015_Name	Tsai_2015_chr	Tsai_2015_start_position
7	HEK293_sgRNA4_chr13_48891654_7	chr13	48891647
7	HEK293_sgRNA4_chr22_51011687_7	chr22	51011670
4	HEK293_sgRNA4_chr15_60790562_4	chr15	60790544
4	HEK293_sgRNA4_chr20_22805414_4	chr20	22805407
